# Supplementary material for: Long noncoding RNA C17orf91 is a potential prognostic marker and functions as an oncogene in ovarian cancer
Source: J Ovarian Res. 2016 Aug 17;9:49. doi: 10.1186/s13048-016-0258-3 (PMC4989523; doi:10.1186/s13048-016-0258-3)
Supplement: Additional file 1: — Primers used in present study. (XLS 17 kb) [file 13048_2016_258_MOESM1_ESM.xls]

## Sheet: Sheet1
Primer name	Sequence
Oligos for PLKO-shRNA construction
Primer name	5'-3'
Scramble-shRNA-Forward oligo	CCGGCCTAAGGTTAAGTCGCCCTCGCTCGAGCGAGGGCGACTTAACCTTAGGTTTTTG
Scramble-shRNA-Reverse oligo	AATTCAAAAACCTAAGGTTAAGTCGCCCTCGCTCGAGCGAGGGCGACTTAACCTTAGG
C17orf91-shRNA-Forward oligo	CCGGCCTTAGCAAACCATAACAGAACTCGAGTTCTGTTATGGTTTGCTAAGGTTTTTG
C17orf91-shRNA-Reverse oligo	AATTCAAAAACCTTAGCAAACCATAACAGAACTCGAGTTCTGTTATGGTTTGCTAAGG
Primers for Real-time PCR
Primer name	5'-3'
C17orf91-qPCR-F	GTTAGAGTTAGACCAATGCGAGGAG
C17orf91-qPCR-R	CAAAGTGAGGAAAGAAACAGAGTAGC
GAPDH-qPCR-F	GACCCCTTCATTGACCTCAAC
GAPDH-qPCR-R	CTTCTCCATGGTGGTGAAGA
SNAI2-qPCR-F	CATGTCGGTTGTCTGGTTGC
SNAI2-qPCR-R	CAAGGCACATACTGTTAATTGGC
KLF8-qPCR-F	CCCAAGTGGAACCAGTTGACC
KLF8-qPCR-R	GACGTGGACACCACAAGGG
TWIST1-qPCR-F	AGCAAGATTCAGACCCTCAAGC
TWIST1-qPCR-R	TCCAGACCGAGAAGGCGTAG
ZEB1-qPCR-F	CAGCTTGATACCTGTGAATGGG
ZEB1-qPCR-R	TATCTGTGGTCGTGTGGGACT
ZEB2-qPCR-F	GCGATGGTCATGCAGTCAG
ZEB2-qPCR-R	CAGGTGGCAGGTCATTTTCTT
MYC-qPCR-F	GTCAAGAGGCGAACACACAAC
MYC-qPCR-R	TTGGACGGACAGGATGTATGC
